# Supplementary material for: Dissecting the role of SEPHS1 in shaping an immunosuppressive microenvironment to promote tumor progression
Source: Cancer Immunol Immunother. 2025 Dec 24;75(1):29. doi: 10.1007/s00262-025-04253-3 (PMC12738508; doi:10.1007/s00262-025-04253-3)
Supplement: Supplementary file 2 — Supplementary file2 (XLSX 36 kb) [file 262_2025_4253_MOESM2_ESM.xlsx]

## Sheet: Table S1
Table S1. List of abbreviations.
Abbreviations	Full name
ACC	Adrenocortical carcinoma
ALL	Acute Lymphoblastic Leukemia
BLCA	Bladder Urothelial Carcinoma
BRCA	Breast invasive carcinoma
CESC	Cervical squamous cell carcinoma and endocervical adenocarcinoma
CHOL	Cholangiocarcinoma
CLL	Chronic Lymphocytic Leukemia
COAD	Colon adenocarcinoma
COADREAD	Colon adenocarcinoma/Rectum adenocarcinoma Esophageal carcinoma
DLBC	Lymphoid Neoplasm Diffuse Large B-cell Lymphoma
ESCA	Esophageal carcinoma
GBM	Glioblastoma multiforme
HNSC	Head and Neck squamous cell carcinoma
KICH	Kidney Chromophobe
KIRC	Kidney renal clear cell carcinoma
KIRP	Kidney renal papillary cell carcinoma
LAML	Acute Myeloid Leukemia
LCML	Chronic Myelogenous Leukemia
LGG	Brain Lower Grade Glioma
LIHC	Liver hepatocellular carcinoma
LUAD	Lung adenocarcinoma
LUSC	Lung squamous cell carcinoma
MESO	Mesothelioma
MM	Multiple Myeloma
NB	Neuroblastoma
OV	Ovarian serous cystadenocarcinoma
PAAD	Pancreatic adenocarcinoma
PCPG	Pheochromocytoma and Paraganglioma
PRAD	Prostate adenocarcinoma
READ	Rectum adenocarcinoma
SARC	Sarcoma
SKCM	Skin Cutaneous Melanoma
STAD	Stomach adenocarcinoma
STES	Stomach and Esophageal carcinoma
TGCT	Testicular Germ Cell Tumors
THCA	Thyroid carcinoma
THYM	Thymoma
UCEC	Uterine Corpus Endometrial Carcinoma
UCS	Uterine Carcinosarcoma
UVM	Uveal Melanoma

## Sheet: Table S2
Table S2. List of genes included in the KEGG “SELENOAMINO_ACID_METABOLISM”
Source Id	NCBI (Entrez) Gene Id	Gene Symbol
10768	10768	AHCYL1
114049	114049	BUD23
124975	124975	GGT6
131965	131965	METTL6
1491	1491	CTH
191	191	AHCY
22928	22928	SEPHS2
22929	22929	SEPHS1
23382	23382	AHCYL2
2678	2678	GGT1
2686	2686	GGT7
2687	2687	GGT5
27430	27430	MAT2B
4141	4141	MARS1
4143	4143	MAT1A
4144	4144	MAT2A
51409	51409	HEMK1
51451	51451	LCMT1
51540	51540	SCLY
55798	55798	METTL2B
60487	60487	TRMT11
875	875	CBS
9060	9060	PAPSS2
9061	9061	PAPSS1
92935	92935	MARS2
9836	9836	LCMT2

## Sheet: Table S3
Table S3. Primer sequences.
Gene name	Forward	Reverse
Actb	CCTCACTGTCCACCTTCC	GGGTGTAAAACGCAGCTC
Sephs1	TTCCCCAAAGCCACTACTT	CGAGCACCCTGAAAACAC
Ccl3	CCCAGCCAGGTGTCATTT	AGTTCCAGGTCAGTGATGTATTC
Ccl5	GCCCACGTCAAGGAGTATTT	CCCACTTCTTCTCTGGGTTG
Ccl20	ACGCCTCTTCCTTCCAG	AGCCCTTTTCACCCAGTT
Cxcl9	AGGCACGATCCACTACAAATC	GCAGGTTTGATCTCCGTTCT
Cxcl10	GCTGCAACTGCATCCATATC	CGTGGCAATGATCTCAACAC

## Sheet: Table S4
Table S4. Summary of differential expression of selenium metabolism–related genes across 23 cancer types.
	Gene	n_types	up_n	down_n	zero_n	up_pct	down_pct	trend	up_cancers	down_cancers
1	BUD23	23	21	2	0	91.3	8.7	Upregulated in ≥50% cancers	BLCA, BRCA, CESC, CHOL, COAD, ESCA, GBM, HNSC, KICH, KIRP, LIHC, LUAD, LUSC, PAAD, PCPG, PRAD, READ, STAD, THCA, THYM, UCEC	KIRC, SARC
2	MARS1	23	20	3	0	87	13	Upregulated in ≥50% cancers	BLCA, BRCA, CESC, CHOL, COAD, ESCA, GBM, HNSC, KICH, KIRP, LIHC, LUAD, LUSC, PCPG, PRAD, READ, SARC, STAD, THCA, UCEC	KIRC, PAAD, THYM
3	METTL6	23	19	4	0	82.6	17.4	Upregulated in ≥50% cancers	BLCA, BRCA, CESC, CHOL, COAD, ESCA, GBM, KICH, KIRP, LIHC, LUAD, LUSC, PCPG, PRAD, READ, SARC, STAD, THYM, UCEC	HNSC, KIRC, PAAD, THCA
4	METTL2B	23	18	5	0	78.3	21.7	Upregulated in ≥50% cancers	BLCA, BRCA, CESC, CHOL, COAD, ESCA, GBM, KICH, KIRP, LIHC, LUAD, LUSC, PAAD, PRAD, READ, SARC, STAD, UCEC	HNSC, KIRC, PCPG, THCA, THYM
5	LCMT1	23	17	6	0	73.9	26.1	Upregulated in ≥50% cancers	BLCA, BRCA, CHOL, ESCA, HNSC, KICH, KIRP, LIHC, LUAD, LUSC, PAAD, PCPG, PRAD, STAD, THCA, THYM, UCEC	CESC, COAD, GBM, KIRC, READ, SARC
6	AHCY	23	15	8	0	65.2	34.8	Upregulated in ≥50% cancers	BLCA, BRCA, CESC, COAD, ESCA, GBM, LUAD, LUSC, PAAD, PRAD, READ, STAD, THCA, THYM, UCEC	CHOL, HNSC, KICH, KIRC, KIRP, LIHC, PCPG, SARC
7	SEPHS1	23	15	8	0	65.2	34.8	Upregulated in ≥50% cancers	BLCA, BRCA, CESC, COAD, ESCA, GBM, HNSC, LIHC, LUAD, LUSC, PAAD, PRAD, READ, STAD, UCEC	CHOL, KICH, KIRC, KIRP, PCPG, SARC, THCA, THYM
8	CBS	23	14	9	0	60.9	39.1	Upregulated in ≥50% cancers	BLCA, BRCA, CESC, GBM, HNSC, KIRP, LUAD, LUSC, PCPG, PRAD, READ, SARC, THYM, UCEC	CHOL, COAD, ESCA, KICH, KIRC, LIHC, PAAD, STAD, THCA
9	SCLY	23	14	9	0	60.9	39.1	Upregulated in ≥50% cancers	BRCA, CESC, COAD, ESCA, GBM, HNSC, KIRP, LUAD, LUSC, PCPG, PRAD, READ, STAD, UCEC	BLCA, CHOL, KICH, KIRC, LIHC, PAAD, SARC, THCA, THYM
10	MARS2	23	13	10	0	56.5	43.5	Upregulated in ≥50% cancers	BLCA, BRCA, CESC, COAD, ESCA, GBM, KICH, LUAD, LUSC, PRAD, READ, STAD, UCEC	CHOL, HNSC, KIRC, KIRP, LIHC, PAAD, PCPG, SARC, THCA, THYM
11	SEPHS2	23	13	10	0	56.5	43.5	Upregulated in ≥50% cancers	BLCA, BRCA, CESC, ESCA, GBM, HNSC, LUAD, LUSC, PAAD, PRAD, STAD, THYM, UCEC	CHOL, COAD, KICH, KIRC, KIRP, LIHC, PCPG, READ, SARC, THCA
12	MAT1A	23	12	11	0	52.2	47.8	Upregulated in ≥50% cancers	BLCA, BRCA, CESC, COAD, ESCA, LUAD, LUSC, PAAD, READ, STAD, THYM, UCEC	CHOL, GBM, HNSC, KICH, KIRC, KIRP, LIHC, PCPG, PRAD, SARC, THCA
13	GGT1	23	11	12	0	47.8	52.2	Downregulated in ≥50% cancers	BRCA, CESC, GBM, HNSC, KIRC, KIRP, PCPG, PRAD, STAD, THYM, UCEC	BLCA, CHOL, COAD, ESCA, KICH, LIHC, LUAD, LUSC, PAAD, READ, SARC, THCA
14	MAT2A	23	11	12	0	47.8	52.2	Downregulated in ≥50% cancers	BRCA, CESC, CHOL, COAD, GBM, KIRC, LIHC, PCPG, READ, STAD, THYM	BLCA, ESCA, HNSC, KICH, KIRP, LUAD, LUSC, PAAD, PRAD, SARC, THCA, UCEC
15	PAPSS1	23	11	12	0	47.8	52.2	Downregulated in ≥50% cancers	BLCA, CESC, CHOL, COAD, GBM, LIHC, PCPG, PRAD, SARC, THCA, THYM	BRCA, ESCA, HNSC, KICH, KIRC, KIRP, LUAD, LUSC, PAAD, READ, STAD, UCEC
16	TRMT11	23	10	13	0	43.5	56.5	Downregulated in ≥50% cancers	COAD, ESCA, HNSC, KIRP, LUAD, LUSC, PCPG, READ, STAD, THCA	BLCA, BRCA, CESC, CHOL, GBM, KICH, KIRC, LIHC, PAAD, PRAD, SARC, THYM, UCEC
17	GGT5	23	9	14	0	39.1	60.9	Downregulated in ≥50% cancers	ESCA, GBM, HNSC, LUAD, PRAD, READ, STAD, THCA, THYM	BLCA, BRCA, CESC, CHOL, COAD, KICH, KIRC, KIRP, LIHC, LUSC, PAAD, PCPG, SARC, UCEC
18	GGT6	23	8	15	0	34.8	65.2	Downregulated in ≥50% cancers	BLCA, BRCA, CESC, CHOL, GBM, PAAD, THCA, UCEC	COAD, ESCA, HNSC, KICH, KIRC, KIRP, LIHC, LUAD, LUSC, PCPG, PRAD, READ, SARC, STAD, THYM
19	HEMK1	23	8	15	0	34.8	65.2	Downregulated in ≥50% cancers	BLCA, COAD, GBM, KIRP, LIHC, LUAD, PRAD, READ	BRCA, CESC, CHOL, ESCA, HNSC, KICH, KIRC, LUSC, PAAD, PCPG, SARC, STAD, THCA, THYM, UCEC
20	CTH	23	7	16	0	30.4	69.6	Downregulated in ≥50% cancers	BLCA, GBM, HNSC, LUAD, PAAD, PRAD, UCEC	BRCA, CESC, CHOL, COAD, ESCA, KICH, KIRC, KIRP, LIHC, LUSC, PCPG, READ, SARC, STAD, THCA, THYM
21	LCMT2	23	7	16	0	30.4	69.6	Downregulated in ≥50% cancers	BRCA, CESC, CHOL, GBM, LUSC, PCPG, PRAD	BLCA, COAD, ESCA, HNSC, KICH, KIRC, KIRP, LIHC, LUAD, PAAD, READ, SARC, STAD, THCA, THYM, UCEC
22	GGT7	23	6	17	0	26.1	73.9	Downregulated in ≥50% cancers	BLCA, CHOL, LIHC, LUAD, PCPG, READ	BRCA, CESC, COAD, ESCA, GBM, HNSC, KICH, KIRC, KIRP, LUSC, PAAD, PRAD, SARC, STAD, THCA, THYM, UCEC
23	PAPSS2	23	5	18	0	21.7	78.3	Downregulated in ≥50% cancers	ESCA, GBM, HNSC, PAAD, STAD	BLCA, BRCA, CESC, CHOL, COAD, KICH, KIRC, KIRP, LIHC, LUAD, LUSC, PCPG, PRAD, READ, SARC, THCA, THYM, UCEC
24	AHCYL2	23	4	19	0	17.4	82.6	Downregulated in ≥50% cancers	GBM, KICH, PAAD, PCPG	BLCA, BRCA, CESC, CHOL, COAD, ESCA, HNSC, KIRC, KIRP, LIHC, LUAD, LUSC, PRAD, READ, SARC, STAD, THCA, THYM, UCEC
25	AHCYL1	23	3	20	0	13	87	Downregulated in ≥50% cancers	GBM, LUAD, THCA	BLCA, BRCA, CESC, CHOL, COAD, ESCA, HNSC, KICH, KIRC, KIRP, LIHC, LUSC, PAAD, PCPG, PRAD, READ, SARC, STAD, THYM, UCEC
26	MAT2B	23	3	20	0	13	87	Downregulated in ≥50% cancers	CESC, ESCA, GBM	BLCA, BRCA, CHOL, COAD, HNSC, KICH, KIRC, KIRP, LIHC, LUAD, LUSC, PAAD, PCPG, PRAD, READ, SARC, STAD, THCA, THYM, UCEC

## Sheet: Table S5
Table S5. Summary of CRISPR Screening Datasets Used for Immune Escape Gene Identification.
List ID	PMID	Original Table	Cohort	Selection Criteria
List 1	28723893	Table S1	GVAX+PD-1 v TCRaKO_depleted	FDR<0.05
List 2	33497609	Table S1	PD1_CTLA4 vs NSG_depleted	FDR<0.05
List 3	36151395	Table S3	ICB-treated versus NSG_depleted	FDR<0.05
List 1	List 2	List 3	List 1 | List 2 | List 3
Ripk1	H2-T23	Calr	H2-T23
Irf1	Tap1	Ptpn2	Tap2
H2-T23	B2m	Tapbp	Tap1
Adar	Atg5	Pdia3	Traf3
Pdia3	Tap2	Map3k7	Erap1
Calr	Erap1	Stub1	Socs1
Tap2	Socs1	Rnf31	Sephs1
Prmt7	Nprl2	Kcmf1
Ppp1r15a	Arrdc3	H2-T23
Ptpn2	Sephs1	Nfkb2
Pcif1	Atg12	Fitm2
Stub1	Traf3	Hspa13
Birc2		Tap2
Tbk1		Irf1
Tap1		Tbk1
Traf3		Traf3
Gpi1		Irf9
Erap1		Ripk1
Tapbp		Med16
Cdc7		Ptar1
Rnf31		Otub1
Ubqln1		Spata2
Cd47		Prep
Zc3hav1		Tap1
Psenen		Traf2
Maea		Luc7l2
Ncstn		Slc35a1
Adrm1		Elavl1
Adnp		Fadd
Rbck1		Bglap3
Otulin		Ifngr1
Ywhaz		Smarca5
Scrib		Usp18
Atf4		Cd47
Cr1l		Hsp90b1
Cebpg		Tsc2
Gpaa1		Uhrf1
Kdm5a		Eri1
Otub1		Gpaa1
Setdb1		Pcyt2
Traf6		Sugp1
Socs1		Atf6b
Sephs1		Eed
Rer1		Whsc1
Tsc1		Serp1
Gng12		Prmt7

## Sheet: Table S6
Table S6. Summary of Immune-related in vivo CRISPR Screening Datasets from the ICRAFT Database.
Dataset Name	Species	Cell Line	Experimental Type	Mouse Strain	Comparison Description	Figure anno
ICR290:TMD8_Sort_MHC-I	human	TMD8 (activated B cell-like)	invitro		MHC-I	Figure 2B
ICR285:HBL1_Sort_MHC-I	human	HBL1 (activated B cell-like)	invitro		MHC-I	Figure 2B
ICR283:HBL1_Sort_MHC-I	human	HBL1 (activated B cell-like)	invitro		MHC-I	Figure 2B
ICR130:HepG2_Sort_HBsAg	human	HepG2	invitro		HBsAg	Figure 2B
ICR109:B16F10_Sort_MHC-I	mouse	B16F10	invitro		MHCI.Low	Figure 2B
ICR107:K562_Sort_MHC-I	human	K562 (a NK-sensitive cancer cell line that weakly expresses MHC-I)	invitro		treated with IFNγ for 24 hr and MHC-I expression was measured	Figure 2B
ICR318:MC38_co-culture OT1	mouse	MC38	invitro		OT-1.OVA CD8+ T cell, coculture for 24 h	Figure 2C
ICR85:D10 koIFNGR1_co-culture T	human	koIFNGR1 D10 cell	invitro		MART-1	Figure 2C
ICR83:D10 koIFNGR1_co-culture T	human	koIFNGR1 D10 cell	invitro		MART-1	Figure 2C
ICR33:MC38_co-culture OT1+aPD1	mouse	MC38	invitro		OT-1 CD8+ T cell+aPD1	Figure 2C
ICR26:B16F10_co-culture OT1	mouse	B16F10	invitro		OT-1 CD8+ T cell	Figure 2C
ICR688:CT26_NK depletion vs NSG	mouse	CT26	invivo	BALB/c	NK depletion mice received NK-depleting antibodies vs. NSG	Figure 2D
ICR679:Renca_NSG vs input_subgenome	mouse	Renca	invivo	BALB/c	NSG vs input	Figure 2D
ICR677:Renca_WT vs NSG_subgenome	mouse	Renca	invivo	BALB/c	WT vs NSG	Figure 2D
ICR674:Renca_ICB vs NSG_subgenome	mouse	Renca	invivo	BALB/c	ICB vs NSG	Figure 2D
ICR660:CT26_NSG vs input_subgenome	mouse	CT26	invivo	BALB/c	NSG vs input	Figure 2D
ICR659:CT26_tumor growth in NSG_subgenome	mouse	CT26	invivo	BALB/c	NSG vs invitro	Figure 2D
ICR658:CT26_Invivo_subgenome	mouse	CT26	invivo	BALB/c	WT vs invitro	Figure 2D
ICR656:CT26_ICB vs invitro_subgenome	mouse	CT26	invivo	BALB/c	ICB vs invitro	Figure 2D
ICR652:MC38_NSG vs input_subgenome	mouse	MC38	invivo	C57BL/6J	NSG vs input	Figure 2D
ICR650:MC38_Invivo_subgenome	mouse	MC38	invivo	C57BL/6J	WT vs invitro	Figure 2D
ICR643:B16_tumor growth in NSG_subgenome	mouse	B16	invivo	C57BL/6J	NSG	Figure 2D
ICR639:B16_GVAX vs NSG	mouse	B16	invivo	C57BL/6J	GVAX vs NSG	Figure 2D
ICR627:LLC_NSG vs input	mouse	LLC	invivo	C57BL/6J	NOD SCID Il2rg−/− (NSG) vs input	Figure 2D
ICR625:LLC_ICB vs WT	mouse	LLC	invivo	C57BL/6J	anti-PD-1 + anti-CTLA-4 (200ug ea. at d6, 9, 12) vs. WT	Figure 2D
ICR624:LLC_ICB vs NSG	mouse	LLC	invivo	C57BL/6J	anti-PD-1 + anti-CTLA-4 (200ug ea. at d6, 9, 12) vs. NOD SCID Il2rg−/− (NSG)	Figure 2D
ICR619:Panc02_NSG vs input	mouse	Panc02	invivo	C57BL/6J	NOD SCID Il2rg−/− (NSG) vs input	Figure 2D
ICR599:YUMMER_WT vs NSG	mouse	YUMMER	invivo	C57BL/6J	WT vs. NOD SCID Il2rg−/− (NSG)	Figure 2D
ICR593:Renca_ICB vs WT	mouse	Renca	invivo	BALB/c	anti-PD-1 + anti-CTLA-4 (100ug ea. at d6, 9, 12) vs. WT	Figure 2D
ICR591:Renca_WT vs NSG	mouse	Renca	invivo	BALB/c	WT vs. NOD SCID Il2rg−/− (NSG)	Figure 2D
ICR588:MC38_ICB vs invitro	mouse	MC38	invivo	C57BL/6J	anti-PD-1 (50ug at d12, 15) vs. invitro	Figure 2D
ICR585:MC38_ICB vs WT	mouse	MC38	invivo	C57BL/6J	anti-PD-1 (50ug at d12, 15) vs. WT	Figure 2D
ICR584:MC38_ICB vs NSG	mouse	MC38	invivo	C57BL/6J	anti-PD-1 (50ug at d12, 15) vs. NOD SCID Il2rg−/− (NSG)	Figure 2D
ICR579:B16_NSG vs input	mouse	B16	invivo	C57BL/6J	NOD SCID Il2rg−/− (NSG) vs input	Figure 2D

## Sheet: Table S7
Table S7. Statistical comparison of SEPHS1 protein levels between normal and tumor tissues in CPTAC.
Cancer type	Comparison	Statistical significance
Breast cancer	Normal-vs-Primary	0.806716
Ovarian cancer	Normal-vs-Primary	5.72917e-07
Colon cancer	Normal-vs-Primary	0.822413
Clear cell renal cell carcinoma	Normal-vs-Primary	0.82832
Clear cell renal cell carcinoma (extended)	Normal-vs-Primary	0.015257
Uterine corpus endometrial carcinoma	Normal-vs-Primary	2.0305e-05
Uterine corpus endometrial carcinoma (extended)	Normal-vs-Primary	5.80825e-05
Lung adenocarcinoma	Normal-vs-Primary	0.324963
Lung adenocarcinoma [Apollo]	/	/
Lung squamous cell carcinoma	Normal-vs-Primary	0.815654
Head and neck squamous carcinoma	Normal-vs-Primary	0.140071
Pancreatic adenocarcinoma	Normal-vs-Primary	1.41085e-09
Glioblastoma multiforme	Normal-vs-Primary	1.53403e-14
Glioblastoma multiforme (extended)	Normal-vs-Primary	2.44265e-12
Hepatocellular carcinoma	Normal-vs-Primary	0.132457
